# Supplementary material for: Metagenomic Characterization of Microbiome Taxa Associated with Coral Reef Communities in North Area of Tabuk Region, Saudia Arabia
Source: Life (Basel). 2025 Mar 7;15(3):423. doi: 10.3390/life15030423 (PMC11944186; doi:10.3390/life15030423)
Supplement: Supplementary file 1 [file life-15-00423-s001.zip]

Archive with 1 entries (1 files):
- life-3426575-supplementary.pdf
